# Supplementary material for: A feasibility pragmatic clinical trial of a primary care network exercise and education program for people with COPD
Source: Pilot Feasibility Stud. 2020 Oct 26;6:162. doi: 10.1186/s40814-020-00705-y (PMC7590448; doi:10.1186/s40814-020-00705-y)
Supplement: Supplementary file 1 — Additional file 1. PCN data set [file 40814_2020_705_MOESM1_ESM.xlsx]

## Sheet: PCN data set ITT-1
Group	Study_ID	Age	Sex	BMI	Current_smoker	Pack_years	More_than_2_comobidities	Married	Less_than_highschool	Referral_type	Hx_PR	Working	FEV1_pred_PRE	FEV1FVCmeas_PRE	@6MW_Pre_Supplemental_O2	@6MW_Pre_Distance_walked	@6MW_Pre_Dyspnea	Pre_Cough	Pre_Mucus	Pre_Chest	Pre_HillStairs	Pre_Home_activites	Pre_Lung_condition	Pre_Sleep	Pre_Energy	Pre_CAT_Total	Pre_MRC_score	Pre_CSES_1	Pre_CSES_2	Pre_CSES_3	Pre_CSES_4	Pre_CSES_5	Pre_MSES_1	Pre_MSES_2	Pre_MSES_3	Pre_MSES_4	Pre_MSES_5	Pre_MSES_6	Pre_MSES_7	Pre_MSES_8	Pre_MSES_9	Pre_SETask_Total	Pre_SECoping_Total	Pre_SESchedule_Total	Pre_SEBreathing_Total	Pre_Aerobic_ex_mins_per_week	Pre_Average_steps_per_day	@6MW_8wk_Distance_walked	@6MW_8wk_Dyspnea
1=SEP			1=male		1=no		1=yes	1=yes	1=yes	1=internal	1=yes	1=no			1=yes
2=USEP			2=female		2=yes		2=no	2=no	2=no	2=external	2=no	2=yes			2=no
2	1	65	2	46.99	1	80	2	2	2	2	2	1	54	58	2	305	5	1	0	2	5	2	1	2	4	17	4	1	1	1	1	1	60	60	50	50	50	80	80	70	80	56.667	60	76.667	20	0	1350	336	5
1	2	62	2	29.95	1	54	1	2	2	2	1	1	80	63	1	267	4	1	0	2	3	3	3	1	3	16	4	1	1	1	1	1	90	100	70	70	70	70	70	70	70	86.667	70	70	20	0	462	337	4
2	3	55	2	40.11	1	80	2	1	2	1	2	2	96	70	2	411	3	1	1	2	4	1	1	0	5	15	3	1	2	3	1	1	70	90	80	80	50	80	80	60	80	80	70	73.333	32	0	6979	396	4
2	4	56	1	37.45	1	39	1	2	2	1	1	2	73	72	2	483	3.5	2	4	4	4	1	0	3	4	22	2	2	3	1	4	1	100	100	50	50	30	100	100	70	100	83.333	60	90	44	0	4500	525	4
1	5	54	2	38.86	2	50	1	2	2	1	2	1	61	59	2	349	3	2	1	2	4	1	4	2	2	18	4	2	3	2	3	2	50	90	50	50	30	50	90	30	40	63.333	43.333	53.33	48	0	1911	427	2
1	6	68	1	36.55	1	40	2	2	2	1	2	1	55	57	2	475	2	2	1	3	3	3	4	5	3	24	2	2	3	3	4	3	90	90	100	90	80	100	100	90	100	93.333	90	96.667	60	0	4303	450	1
1	7	76	1		2	25	1	1	2	1		2			2	360	5	4	0	3	4	3	0	0	4	18																						360	5
1	8	70	2	21.64	1	23	1	2	1	2	2	1	29	35	2	360	5	3	3	3	5	4	3	3	4	28	3	1	1	2	2	1	30	50	40	40	30	40	40	30	40	40	36.667	36.667	28	0	1289	171.4	7
1	9	75	1	37.84	1	70	1	1	2	1	2	1	62	79	2	225	3	0	1	0	3	0	0	0	2	6	1	3	3	3	3	1	50	60	80	50	50	100	100	50	100	63.33	66.667	83.33	52	0		225	3
2	11	67	2	32.1	1	46	1	2	2	2	2	1	66	48	2	501	3	3	2	2	3	3	1	3	4	21	3	3	3	2	2	2	30	20	10	30	20	30	50	40	60	20	26.667	50	48	0	4224	515	3.5
2	12	57	1	35.02	2	124	2	2	2	1	2	2	61	43	2	471	7	3	5	4	5	3	1	5	3	29	3	1	3	2	4	2	60	80	80	50	40	80	70	80	80	73.333	56.557	76.667	48	0	10097	525	5
1	13	70	2	44.46	1	63	1	2	2	1	2	1	70	69	2	384	4	3	2	2	5	5	1	2	4	24	3	1	3	2	3	2	30	30	30	30	30	40	30	30	50	30	33.333	36.667	44	0	1664	217.5	5
1	14	79	2	25.62	1	30	2	2	2	2	1	1	88	50	2	499	1	2	2	0	3	2	0	3	1	13	1	4	3	3	4	3	80	90	50	70	60	100	80	50	100	73.333	76.667	76.667	68	0	4400	499	1
1	15	71	2		2		2	2	2	2	2	1			2	450	4	3	2	2	4	3	5	3	2	24	2	1	2	1	3	2	30	40	30	20	10	40	80	40	80	33.333	23.333	66.667	36	0		450	4
2	16	65	1	47.34	1	30	1	2	2	1	2	1	72	63	2	339	4	3	3	1	3	4	0	2	3	19	4	4	3	3	4	4	90	90	90	80	80	90	90	80	90	90	83.333	86.667	72	0	2719	339	4
1	17	48	2	40.65	1	10	1	1	2	1	2	1	34	43	2	359.3	7	1	1	2	3	2	2	2	3	16	3	3	2	3	3	2	50	80	60	30	20	40	90	40	70	63.333	30	66.667	52	0	983	436.2	7
1	18	65	1	24.74	2	50	1	2	2	1	2	1	80	59	2	431.6	4	3	4	3	3	2	1	3	3	22	2	1	3	3	3	2	80	100	60	100	80	100	100	90	100	80	93.333	96.667	48	0	3768	555.7	6
2	19	49	2		1	0	2	1	2	1	2	2			2	474	7	1	1	1	2	2	1	0	1	9	2	2	2	2	2	2	40	60	40	50	40	30	40	30	30	46.667	40	33.333	40	0	6690	474	7
1	20	73	2	30.36	2	45	2	2	2	2	1	1	73	68	2	360	9	3	2	2	4	2	1	3	3	20	4	2	2	2	3	3	90	90	80	90	90	90	90	90	90	86.667	90	90	48	0	2669	482	9
1	21	59	2	40.22	1	58	1	1	2	2	1	1	19	23	1	276	8	3	3	4	5	3	1	3	4	26	5	1	2	2	2	2	30	70	30	30	20	40	80	30	80	43.333	30	63.333	36	0		276	8
2	22	84	2	25.89	1	25	1	2	1	1	2	1	94	74	2	204	2	2	2	0	4	1	1	1	3	14	3	4	3	3	4	3.5	80	80	10	0	30	10	10	10	10	56.667	13.333	10	70	0	1497	204	2
2	23	60	2		1		1	2	2	2	2	2	58	54	2	543	4	2	2	1	2	1	0	1	3	12	1	4	4	4	4	4	80	90	80	80	80	100	100	100	90	83.333	86.667	96.667	80	0	7117	606	3
2	24	57	2	20.85	1	19	2	1	2	2	2	2	102	71	2	570	6	4	1	0	5	2	0	0	2	14	2	5	5	4	3	4	50	100	90	50	30	60	100	30	50	80	46.667	60	84	0	2657	570	6
[truncated: 71 more columns]
