# Supplementary material for: A feasibility pragmatic clinical trial of a primary care network exercise and education program for people with COPD
Source: Pilot Feasibility Stud. 2020 Oct 26;6:162. doi: 10.1186/s40814-020-00705-y (PMC7590448; doi:10.1186/s40814-020-00705-y)
Supplement: Supplementary file 2 — Additional file 2. PCN vs. Breathe Easy Data Set [file 40814_2020_705_MOESM2_ESM.xlsx]

## Sheet: PCN vs. Breathe Easy Data Set
Group	ID	Sex	Age	BMI	Pack_years	currently_smoke	mMRC_dyspnea	FEV1_perc_pred_PRE	FEV1_FVC_meas_PRE	Pre_SixMWT	Post_SixMWT	Pre_CAT_TOTAL	Post_CAT_TOTAL	Pre_Fitbit_step_count	Post_Fitbit_step_count	Pre_SETask_total	Post_SETask_total	Pre_SECoping_total	Post_SECoping_total	Pre_SESscheduling_total	Post_SESscheduling_total	Pre_SEBreathing_total	Post_SEBreathing_total
1=BE		1=male				0=no
2=PCN		2=female				1=yes
1	1	1	83	33.126	55	0	4	52.8895	66.6667	304.333	305.333	18		244.6		66.6667		0		80		26.6667
1	2	2	63	25.2826				29.2739	31.0924			20	22	7943.4		77	84.6667	90.3333	80.3333	90.3333	87	50	36.6667
1	3	2	70	36.5713		0	4	86.7993	62.6335	375.333	425.833	27	14	1911		30	83.3333	6.66667	70	70	70	43.3333	80
1	4	1	64	37.8583		0	3	44.885	69.7561	206.5	249.75	18	19	5120.8		100	76.6667	60	40	70	20	26.6667	26.6667
1	6	2	63	23.8087		0	4	27.2133	31.0924	369	340.5	20	22	3731.17	3075.6	76.6667	83.3333	90	76.6667	90	86.6667	50	36.6667
1	7	2	68	27.1203	40	1	1	75.1761	65.6904	493.5		7		4819.29		100		100		100		100
1	8	2	72	27.852	60	0	4	39.603	30.137	311.167		17	18	2664.5	1868	100	100	73.3333	100	80	100	73.3333	25
1	9	1	70	30.111	54	0	2	46.3679	51.5748	435.5	441.833	15	10	6211.29	4781.6	93.3333	96.6667	80	90	93.3333	96.6667	63.3333	100
1	10	1	76	32.3689	46	0	2	71.8776	60.177	363	377	16	18	2649.57	1637.6	80	80	50	56.6667	63.3333	66.6667	56.6667	63.3333
1	11	1	82	26.5888	4	0	2	70.0775	44.0239	375.75	487.75	12	9	3774	2208.2	76.6667	91.6667	83.3333	83.3333	91.6667	96.6667	53.3333	80
1	12	1	62	40.5625	27.5	0	4	40.549	56.1702	255.25	243.5	21	16	3226.17	4912.4	50	75	0	43.3333	0	70	16.6667	50
1	13	1	69	21.551		1	3	48.5229	39.9478	410.25	454.5	21	18	8342.29	10035.4	100	96.6667	86.6667	80	93.3333	95	56.6667	83.3333
1	14	1	57	21.6311		0	2	18.4017	29.8246	182.25	292.125	33	25	864.8	888.8	33.3333	83.3333	0	53.3333	0	63.3333	0	73.3333
1	15	2	77	21.4031	15	1	2	54.847	50.9804	385	438.25	2	0	3422.14	4890.8	56.6667	86.6667	26.6667	86.6667	43.3333	59.3333	30	73.3333
1	16	1	56	23.5557	64.5	0	4	37.6721	36.5651	439.25	480	31	29	4603.29	3734.6	83.3333	100	76.6667	70	76.6667	73.3333	40	60
1	17	2	75	29.2395	18	0		36.6796	34.4086	315	363	9	5	2341	2727.6	86.6667	90	77.6667	76.6667	76.6667	70	58.3333	83.3333
1	18	2	74	35.1393	64	0	3	79.223	67.2794	472.667	454.5	22	18	5117.33	6413.4	100	100	96.6667	100	96.6667	96.6667	100	100
1	20	2	66	26.0375	52	1	3	53.157	57.8431			21		2873		86.6667		83.3333		86.6667		20
1	21	1	67	30.1324	54	0	2	73.2407	62.6374	549.417	588	2	3	9631.57	7741.4	100	100	100	80	100	93.3333	100	100
1	22	1	72	36.0184	13	0	3	62.5292	64.5062	367.25	382	17	11	3234.67	3474.6	100	96.6667	100	90	100	90	90	100
1	23	2	51	21.3228	27	1	2	69.3534	55.7029	495		19		152.667		96.6667		86.6667		90		90
1	24	2	73	24.974	60	0	3	37.9375	40.9091	427.25	438.5	14	14	1770.29	2665.6	100	100	93.3333	80	86.6667	80	86.6667	96.6667
1	27	1	69	23.0551	10	0	4	46.2659	36.1789	390.5	388.5	16	12	5463.57	7227.8	100	83.3333	63.3333	80	73.3333	95	43.3333	71.6667
1	28	2	71	27.0437	24	0	2	55.0733	47.0588	531.5	582.833	11	6	6117.17	6386.4	100	93.3333	100	86.6667	100	83.3333	100	100
1	29	2	67	33.6221	51	1		83.5254	53.7572	265.5	346.5	29	18	4685.17		36.6667	100	20	93.3333	23.3333	96.6667	30	96.6667
1	30	1	74	26.881		0	1	85.8156	60.6719	514.667	585	2	1	8885.6	9549.2	100	100	100	100	100	100	100	100
1	31	2	54	37.7297	30	1	1	77.4048	66.4384	410.167	442.25	17	19	2118.6	3183.6	96.6667	100	56.6667	93.3333	63.3333	90	60	96.6667
1	34	1	61	41.3803	49	0	3	45.0457	35.3511	455.75	474.5	15	11	2502.4	5678.8		100		70		100		66.6667
1	35	1	66	28.2335	92	1	2	33.5042	34.9835			27	23	3403	3180.6	96.6667	96.6667	90	70	100	73.3333	60	66.6667
1	36	2	71	18.902		1	3	44.0727	33.0827	407.5	429.5	33	26	2140.4	2051.2	100	96.6667	93.3333	93	96.6667	90	93.3333	76.6667
1	37	2	77	21.402		0	4	37.1418	30.2885	285	308.667	17	19	675	739.4	76.6667	90	73.3333	86.6667	80	90	80	93.3333
1	38	1	66	48.5533	60	0	4	47.6235	62.7049	295.25	317.833	34	30	1943	2658.8	73.3333	90	23.3333	63.3333	96.6667	93.3333	13.3333	36.6667
1	39	2	56	28.3203		0	2			513	524.333	15	11	5665.4	4708.2	95	96	93.3333	93.3333	96.6667	95	86.6667	96
1	40	1	55	26.5285	38	0	1	79.0341	55.4945	538.5	560.667	21	19	6773.4	4939.2	90	80	81.6667	70	85	80	80	73.3333
1	41	2	72	16.1247	36	0	4	70.6053	59.3607	428.25	439	13	8	4022.75	5277.6	100	93.3333	93.3333	100	93.3333	100	93.3333	90
1	42	2	87	22.1003		0	3	65.953	37.037	398.333	459.5	14	15	2285.8	4328.8	83.3333	86.6667	70	80	80	60	86.6667	90
1	43	1	74	28.0557	40	0	3	87.6427	55.3812	358.25	399.75	22	21	2790	1660.5	65	96.6667	65	50	65	63.3333	65	80
1	44	2	65	43.9798	40	0	3	45.3605	57.2193	266	287.333	16	5	7126.8	5693.4	100	96.6667	100	100	90	100	76.6667	100
1	45	1	63	36.157	45	1	3	44.483	52.9617	339	400.5	26	25	4108.8	5108.6	70	96.6667	40	90	60	90	60	86.6667
1	46	2	55	22.7271	40	0	3	94.2457	66.6667	542	570	14	13	5311.4	8992.6	100	100	100	93.3333	100	100	100	100
1	49	1	71	31.8977	57	0	3	51.7742	36.0082	409.833	419.333	16	11	6017.4	3968	100	96.6667	93.3333	83.3333	90	73.3333	100	86.6667
1	50	1	70	28.4053		0	1	59.9933	62.1622	473.667	546.5	11	7	5547	9367.4	83.3333	90	76.6667	80	73.3333	90	73.3333	90
1	51	1	68	38.485	50	0	4	31.8804	42.0513	141.333		20		2908
1	53	2	65	16.0229	50	1	4	72.6706	64.557			24	25	3905	6174.8	100	50	70	0	93.3333	50	53.3333	16.6667
1	54	1	68	32.6608	45	0	2	72.9033	60.9091	407.167	477	14	12	8189	6877.2	66.6667	76.6667	63.3333	60	73.3333	70	60	66.6667
1	55	1	55	22.0581	42	1	2	40.6798	58.3691	524.5	607.5	31	24	11416.8		100	86.6667	73.3333	66.6667	23.3333	46.6667	36.6667	73.3333
1	56	1	52	26.713	40	1	4	19.7443	37.2881	442.25		24				50		43.3333		46.6667		33.3333
1	57	1	53	23.1415	80	0	4	21.8615	25	486.5	477.5	25	32	3479.8	2438.6	100	80	33.3333	66.6667	50	100	83.3333	70
1	58	2	64	36.3636	10	0	2	74.485	77.459	457.833	470.5	15	17	3150.6		96.6667	96.6667	66.6667	100	91.6667	90	43.3333	100
1	62	2	68	36.1323	90	1	4	35.3924	35.9307	239.5	309.75	22	16	2500		83.3333	93.3333	85	75	85	76.6667	65	78.3333
1	63	2	52	33.8487	26	0	3	84.5277	63.1124	488.167	575	13	16	5623.8			100		40		66.6667		70
1	64	1	52	36.8898	30	0		60.126	52.0958	425.667		23		2834.8			100		60		93.3333		90
1	66	2	66	46.2412		0	3	46.6348	61.9718	239.5	444	13	13	1005.6		95	100	83.3333	93.3333	100	88.3333	65	78.3333
1	67	1	60	29.7004	70	0	4	38.0725	40.1198	380.167	412	32	32	1352.8		100	73.3333	66.6667	70	91.6667	93.3333	43.3333	36.6667
1	68	1	68	26.5839	6.25	0	4	46.546	65.2632	146		21		1316.8
1	69	2	56	24.3496	37	0	4	17.2872	37.7358	205.5	195	21		72.2		50		20		26.6667		50
1	70	1	88	26.3958		0	3	95.4505	73.7374	292	276.75	7	8	2668.2	2257.6	100	56.6667	0	56.6667	0	66.6667	43.3333	66.6667
1	73	1	68	30.7599		0	2	89.3859	76.1905	466	535.833	23	19	3981.4	4135.4	100	100	50	93.3333	60	96.6667	30	90
1	74	2	35	38.7097	5	1	3	54.7468	63.0081	524		25		5851.2		83.3333		80		73.3333		56.6667
1	76	1	64	35.6272	50	0	4	30.9387	37.1681			32	31	1043		83.3333	66.6667	70	66.6667	86.6667	80	56.6667	46.6667
1	77	2	69	48.6092	10.5	0	3	65.6117	70.6731	274.833	246	23	20	3501	2815.2	83.3333	91.6667	73.3333	78.3333	85	96.6667	15	76.6667
1	80	2	56	35.5639	15	0	2	36.9097	33.6601			26	11	2843		100	100	100	100	100	100	100	100
1	81	1	67	39.1365	45	0	2	79.1043	67.0854	504.833	510.667	16	21	3401.8	2245.6	76.6667	70	53.3333	63.3333	66.6667	50	93.3333	46.6667
1	82	1	64	30.5556	40	0	3	29.0266	25.8706	266.333	276	23		1366.67		93.3333		60		63.3333		90
1	85	2	58	31.8194	22	0	3	85.5294	76.1905	410.5	466	20	23	5796.6	5951	90	90	90	90	90	86.6667	90	86.6667
1	87	1	70	23.3844	41	0	3	79.9217	46.5409	412.5	417	12	15	3596.6	6672.4	100	86.6667	86.6667	66.6667	90	73.3333	90	70
1	89	1	60	27.1314	45.25	1	3	51.83	46.25	465.833	532	11	5	3550.2	4383.2	100	100	100	63.3333	100	93.3333	100	90
1	91	2	77	35.2617	30	0	4	87.5923	63.6054	253.25	233.333	16	12	1402	1848.6	73.3333	83.3333	83.3333	80	90	90	60	80
1	92	2	68	42.4456	25	0	2	77.3318	60.8466	405.333	456.5	14	14	3679.2	3503.8	90	98.3333	76.6667	95	90	95	90	95
1	93	2	56	33.3171	25	0	3	51.7761	40.2477	405.667	491.5	27	23	8386.2	7986	86.3333	96.6667	94.3333	93.3333	96	80	49	90
1	94	1	83	28.4005	35	0	3	76.1991	43.8073	424.75	458.5	8	9	4156	3774.6	100	100	80	100	93.3333	100	70	100
1	95	1	59	25.0915	10	0	3	35.0406	32.57	307.5	445.167	21	30	8635.6	10628.3	90	90	86.6667	90	90	100	90	90
1	96	2	71	28.3447	58	0	4	51.9711	51.417			23	22	9595.8	10253.6	100	93.3333	80	93.3333	86.6667	100	80	66.6667
1	99	1	71	30.4829		0	2	75.5149	79.4702	567	592.5	8	7	7911.2	11271.6	100	100	80	80	93.3333	93.3333	20	80
1	100	2	67	36.2123		0	4	90.7573	69.2308	340.667	386.167	11	14	5029.8	9267.6	83.3333	73.3333	40	60	83.3333	80	10	86.6667
1	103	1	64	44.9881	40	0	2	65.5512	58.0442			10	7	3850.8			100		98.3333		100		98.3333
1	105	1	46	32.6382	30	1	1	75.6311	58.5106	466.5		26		3097.33
1	106	1	83	25.359	28	1	3	56.3333	65.4822	395	450		15	7584.8	10868.8		100		0		100		60
1	107	2	56	14.6197	35.25	1	4	22.6452	32.0988	265.333		35		864.6
1	108	1	73	30.4053	33	0	2	51.9755	35.6974	430.5	485.667	18	30	8937.8	8360.4	96.6667	90	76.6667	73.3333	76.6667	66.6667	70	80
1	110	1	72	17.6123	52	0	4	40.4049	36.2776	342.5	339.5	23	19	2099.4	2374.4	50	93.3333	50	93.3333	50	90	50	76.6667
1	111	1	73	22.0386	60	1	4	19.0174	20.9607	378	397.667	19	17	1812.2	1989.6	100	100	100	100	100	100	50	100
1	112	2	67	35.4984		0	3	34.3513	36.6337	404.25	415.833	20	20			100	93.3333	100	93.3333	100	100	93.3333	76.6667
1	113	2	76	38.193		0	4	80.2666	66.3934			20		4355.6		58.3333	90	50	73.3333	50	83.3333	50	86.6667
1	114	1	80	22.1893	5	0	4	20.1284	38.2716	291.25	299	19	16	4840		70	83.3333	71.6667	80	73.3333	73.3333	80	89.6667
1	115	1	72	27.7447	38	0	2	43.7819	47.1223	500	506.25	11	12	5426.8		100		83.3333		66.6667		100
1	116	2	62	31.1419	46	1	1	48.814	63.2558	382	461.833	20	8	3805.4	4022.4	75	86.6667	65	66.6667	65	76.6667	66.6667	76.6667
1	117	1	72	27.102	60	0	2	67.7341	38.9414	393.5	482.833	16	19	3804	3381.6	66.6667	86.6667	76.6667	83.3333	73.3333	90	60	83.3333
1	120	2	59	20.9573	35	1	4	9.16505	31.0345			26	11	1796.6	1391.6	83.3333	96.6667	80	100	90	100	90	93.3333
1	123	1	56	29.7265	30.75	0	4	64.174	69.0909	461.25	465.833	17		5667.2		75	93.3333	63.3333	60	100	75	50	16.6667
1	128	2	88	33.3083		0	4	65.8036	55.5556			23	24	4048.8	5149	85	86.6667	58.3333	76.6667	75	70	41.6667	73.3333
1	129	1	75	32.6608	40	0	3	44.6166	33.8824				12	3576	6219.2	100	96.6667	63.3333	70	83.3333	60	100	100
1	130	1	73	25.0383	45	1	1	49.713	45.6716	514.333	525.833	10	13	3168.75	4201.6	100	73.3333	41.6667	63.3333	41.6667	63.3333	88.3333	100
1	131	2	55	32.2222	54	0	3	24.1665	40	379	412.25	32	23	1647		100	100	100	75	100	100	100	50
1	132	1	74	30.9443	126	0	2	44.0113	50	290.833	307.25	11	18			93.3333	97.6667	63.3333	60	56.6667	63	83.3333	80
1	133	1	60	27.9294	53	1	3	35.3004	42.1405	494.5	510	24	22	2694.6		100	90	83.3333	70	80	90	50	63.3333
1	141	2	63	32.0204	46	0	2	60.4364	51.049	539.5	578.667	5	4	6895.8	9789.2	100	100	46.6667	66.6667	93.3333	100	100	100
1	142	2	74	37.0447	15.5	0		78.7895	63.0901	228.5	362.5	26	21	1990	1605.6	90	60	50	40	63.3333	46.6667	16.6667	43.3333
1	143	2	68	26.6188		0		97.5961	62.5	369.25		23		12190.6		100		76.6667		80		35
1	144	1	58	17.6337	45	0	4	27.8343	26.7352	292	325.833	22	17	2041			100		53.3333		93.3333		93.3333
1	145	1	60	21.1821	12	1	3	82.1367	52.1179	486.75	588.5	21	16	12410.8	5711.4		100		100		100		100
1	147	1	58	25.8546	40	0	2	38.5037	32.3326	457.667	503	23	14	5534.8			91.6667		85		80		86.6667
1	148	1	67	54.4327	50	0	3	40.9176	49.6241			27	21	3190.75	4548.2	50	100	50	43.6667	50	50	50	100
1	150	2	77	40.4209	60	0	3	69.7521	56.9507	135.5	206.167	21	9	1217	1677.8	100	100	90	100	91.6667	100	20	53.3333
1	152	2	55	43.9678	25	0	2	67.0601	53.7705	424.667	429.167	10	9	4718.6			96.6667		90		86.6667		90
1	153	1	68	26.8612	3	0	3	80.782	84.1791	429.5	437.25	20	27	5105.8	3880.2	76.6667	86.6667	73.3333	63.3333	93.3333	90	50	66.6667
1	154	1	70	31.2394	45	0	4	66.4204	44.4737	133	159.5	26	22	1948.6	3686.6	90	100	80	100	95	100	66.6667	83.3333
1	155	1	78	22.291	65	1	4	55.1033	34.7826	389.333	417.833	33	23	4852.8	6824	76.6667	43.3333	56.6667	43.3333	96.6667	50	90	20
1	157	1	68	24.9796	50	0	3	47.0257	34.1686	482	577.5	19	18	3584.4			100		83.3333		50		75
1	159	2	43	19.5965	28	1	4			459.833	523	30	32	4256.8			90		90		90		90
1	160	2	88	32.6634	10	0	3	105.675	60.4	241.5	255.667	11	9	3067.5	2877.8		100		100		96.6667		93.3333
1	161	1	69	49.9541	60	0		80.4093	67.1875	281	305		17	5640.4	7180.4	73.3333	90	36.6667	73.3333	63.3333	63.3333	60	90
1	162	1	78	17.3604	50	0	4	44.752	34.7826	261.833	309.833	26	29	768	453	70	66.6667	63.3333	53.3333	70	50	63.3333	60
1	164	1	66	30.4942	42	0	2	31.1857	34.4828	435	467.167	7	9	2546.2			100		100		100		100
1	165	1	72	22.7204	80	0	2	44.5096	41.4557	406	434.167	11	8	6469.6		90	90	76.6667	80	90	90	100	86.6667
1	166	2	75	25.0361		0	4	40.6973	74.5283	260.333	297	23	18	2864.4		100	90	95	80	85	86.6667	0	66.6667
1	167	2	77	41.4597	18	0	3	117.869	78.6477	374.167	403.667	22	20	3240.4	4831.6	50	60	33.3333	46.6667	40	50	40	60
1	168	1	75	29.2132	10	0		50.1264	58.9623	372.667	359.5	20	26	6582.2		36.6667	60	40	16.6667	30	46.6667	56.6667	63.3333
1	170	2	65	34.5007	37.5	0	4	35.5413	30.4688	425.833	399.333	13	7	6669		56.6667	90	43.3333	86.6667	46.6667	90	33.3333	83.3333
1	171	2	64	42.4859	40	0	4	87.023	60.8069	320.833	328.5	20	16	4174.6		10		10		10		10
1	172	2	74	33.6949	46	0	3	135.684	76.7857	453.833	524.5	16	11	11336.8	8572.4		75		66.3333		50		80
1	173	2	61	17.4251	22.5	1	2	55.9067	39.403	451.5	473.833	25	17	7177.8	8261.8	60	86.6667	46.6667	66.6667	80	73.3333	40	80
1	174	2	61	33.6728	20	0	2	95.9195	69.906	551	563.5		12	12050.2	8710	96.6667	100	93.3333	93.3333	93.3333	90	93.3333	100
1	175	1	71	22.4712	50	1	1	34.1614	48.0687	431.75	519.5	18		1594.5	2094.4	80	83.3333	63.3333	73.3333	90	90	76.6667	80
1	176	1	85	39.0562	26	0	3	80.1033	68.3168	247.5	234.667	26	15	1582.8	1613.2	30	20	30	10	36.6667	23.3333	50	13.3333
1	177	1	57	28.7356	42	0	4	18.748	24.5353	125.5	219.5	30	35	792.8		100	100	83.3333	50	83.3333	100	50	83.3333
1	180	1	57	21.7193	38	0	4	64.0257	67.9856	381.167	424.833	30	35		6979	13.3333	36.6667	6.66667	16.6667	6.66667	36.6667	0	30
1	182	1	71	32.568	28	0		82.1199	60	621.25	602.25	4	15	9763.8		100	100	86.6667	96.6667	90	96.6667	100	100
1	183	1	79	23.3234	4	0		77.4357	81.2			7	11	3168.6	2208.8	100	100	100	83.3333	100	83.3333	90	90
1	185	2	60	48.011		0	1	52.8535	63.5071	459.833	464.5	10	8	8385		100	90	96.6667	83.3333	93.3333	100	70	96.6667
1	187	2	69	17.184		0	2	59.077	68.8372	379	437.75	26	29	4914.6	5926.8	80	96.6667	70	88.3333	90	96.6667	80	96.6667
1	189	2	71	28.8044	19	0	2	94.4563	62.7451	502	589	10	6	4310.4	6802	100	100	93.3333	100	100	100	96.6667	100
1	190	2	79	28.4618	63	0	3	72.1263	63.1579	353.25		30		7586.8		76.6667		73.3333		56.6667		56.6667
1	193	2	66	22.5466		0	3	109.915	76.7802	503.167	548.25	5	8	11967.8	14763.4	96	90	80	73.3333	93.3333	90	96.6667	96.6667
1	194	1	71	42.3875	15	0	3	72.2915	64.0625	351.5	367.833	13	16	9135.4	10333.4	100	96.6667	100	63.3333	100	90	66.6667	30
1	195	1	62	42.7679	48	0	3	39.3467	58.296	235	231.75	22	12	1492		70	66.6667	76.6667	100	96.6667	100	50	83.3333
1	196	2	52	29.2101	40	0	1	80.2457	62.5	651.667	685.25	13	20	14537.2	15291.2	96.6667	95	76.6667	90	70	95	66.6667	80
1	199	1	77	27.4589	615	0	1	74.5162	60.3226	346.167	378.5	14	15	2312.2	1899.75	100	100	80	90	76.6667	100	100	100
1	201	2	80	25.5593	50	0	4	48.9417	37.6761	176.833	246	16	17	4034	5807.8	93.3333	95	80	63.3333	95	88.3333	83.3333	100
1	202	1	63	25.3515	30	0	2	25.77	28.6207	440	358.667	17	6	4026.6	5604.2		100		83.3333		73.3333		93.3333
1	203	2	60	35.8564	5	0	4	82.9535	63.1285	232.5		22		4479.8		86.6667		100		93.3333		80
1	204	2	71	21.3599	51	0	2	38.4736	36.6516	419.5	411.667	13	13	3412.6		90	100	93.3333	90	100	100	50	100
1	205	2	65	27.198	18	0	2	82.6664	59.816	455.833	545.167	11	9	19234.6	15624		100		100		100		100
1	206	2	72	35.4021	45	0	2	95.9504	71.3262	456.167	485.5	13	14	14701.4		76.6667	90	83.3333	86.6667	90	93.3333	50	73.3333
1	207	2	68	31.1951	24	0	3	66.4829	62.6415	427.167	395.5	13	4	3524.8	3795.4		96.6667		80		100		100
1	208	2	32	18.3768		0	2	75.005	63.8756	569	679.75	20	15	9939.4	6025	73.3333	96.6667	53.3333	81.6667	75	88.3333	60	93.3333
1	209	2	73	21.4573	45	0	4	29.6247	30.0613	143.5	265.333	22	21	2254.4	1772.4	100	63.3333	46.6667	50	30	56.6667	30	53.3333
1	210	1	76	35.0128		0	2	66.2461	56.3934	493.167	562.833	14	13	4956.8	5936	86.6667	93.3333	85	88.3333	80	80	86.6667	90
1	213	1	78	33.8345	12.5	0	0	55.0287	52.6316	487.5	476.5	10	9	9348.6			93.3333		86.6667		80		80
1	215	2	64	23.8054		0	4	40.2196	59.7122	374.5	359.833	14	17	5278.4			100		83.3333		100		100
1	216	1	62	17.284	80	0	4	15.3327	27.8607	421.167	428	25	19	5971	3828	86.6667	96.6667	76.6667	90	63.3333	93.3333	60	90
1	218	1	76	39.1961	60	0	4	87.504	56.9132	339.333	331.833	22	22	2458.2		100	100	90	100	36.6667	100	0	0
1	220	2	77	32.7735	39	0	3	63.563	61.9048	450		22		4328.4		93.3333		80		90		70
1	221	2	72	28.1625	8	0	2	79.1595	62.2711	445.333	535.333	18	18	5489	3081.2	83.3333	80	83.3333	73.3333	90	80	70	76.6667
1	222	2	61	28.6412	40	0	4	26.6827	34.8066	390.333	392	7	16	2921.6	3510.4	100	100	100	100	100	100	86.6667	100
1	224	1	58	26.8726		0	2	28.0236	37.2549	295.667	307.5	26	24	5259.6	4365.4	85	100	58.3333	81.6667	70	93.3333	0	50
1	228	2	66	22.3214	22.5	1	3	22.3541	30.5263	454.667	474		13	1584.6	3839.4	90	98.3333	80	71.6667	70	60	60	80
1	229	1	74	28.0102		0	3	49.7375	38.1089	397.167	479.333	19	19	3352.6		86.6667	73.3333	70	90	80	73.3333	83.3333	80
1	230	1	60	29.4108	34	1	2	82.1375	56.6316	533.833	696.833	26	24	2668.8	16068.2	96.6667	100	60	95	93.3333	100	60	90
1	231	2	79	26.4024	25	0	3	53.3453	48.2955	311.667	383.75	15	19	7294.8	1590.4	75	90	58.3333	63.3333	91.6667	73.3333	50	56.6667
1	232	1	68	26.5731	40	0	4	39.6317	56.2189	508.5	530.5	23	22	1560.8		96.6667	100	93.3333	100	100	100	96.6667	100
1	233	1	61	27.5482			4	22.3204	28.5714	273.833	341	16	12	4585.8	3601.6	90	70	83.3333	73.3333	93.3333	66.6667	53.3333	83.3333
1	234	2	70	33.7495	42	0	4	37.9509	50.838	284.167	268.667	21	23	1060.25		100	53.3333	36.6667	56.6667	76.6667	71.3333	0	80
1	236	1	67	51.3608	15	0	4	56.6609	48.3871	222	232.167		13				86.6667		56.6667		66.6667		40
1	238	2	69	22.3081		0	3	50.5836	71.2575			6		4585.8		86.6667		66.6667		80		80
1	240	1	78	36.1395	38	0	4	55.0645	52.5097	346.667	357.167	20	25	1060.25	918.6	83.3333	83.3333	53.3333	75	56.6667	83.3333	15	91.6667
1	241	1	61	39.6825	69	1	3	55.5237	48.0447	492.5	569.333	22	21	4742.2	4418.6	50	100	40	96.6667	53.3333	100	56.6667	100
1	242	2	77	29.4688	62	1	3	39.7613	47.205	220.833	293.5	28	26	631.8		76.6667	80	63.3333	63.3333	70	53.3333	40	70
1	243	1	73	24.4183	20	0	2	45.7683	27.0476	467.333	495.833	10	6	7218	7390.6	75	83.3333	30	73.3333	30	50	100	90
1	244	2	71	20.0474	58	0	2	31.8221	38.8889	448.333	521	10	5	7306		100	100	100	96.6667	100	100	100	96.6667
1	245	1	63	25.6055	132.5	0	4	37.7677	39.8649	353.333	467.833	20	21	14462.8	21320.6	63.3333	88.3333	0	33.3333	20	16.6667	0	40
1	249	1	58	23.7387	100	0	4	28.1402	29.8013	166.5	156	22	39	2399.6	1046.8	100	100	66.6667	100	100	100	10	41.6667
1	250	1	59	28.4005	40	0	4	41.6974	27.6265	363	425.333	30	31			90	90	30	66.6667	23.3333	73.3333	56.6667	20
1	252	1	45	48.22	15	0	3			483.833	443.667	22	17	8768.8		100	90	63.3333	56.6667	43.3333	31.6667	43.3333	33.3333
1	254	2	55	24.653	36	1	4	76.6395	71.5517	337.5		33		1243		66.6667		46.6667		46.6667		40
1	255	2	63	39.1574	48	1	3	83.2036	61.0942	226.5	149	29	19	1325		83.3333	100	63.3333	83.3333	56.6667	60	50	66.6667
1	256	2	59	21.299	47	1	2	45.8244	50	531.5	541.833	24	15	5365	3190.2	90	93.3333	73.3333	83.3333	78.3333	88.3333	85	95
1	257	1	59	23.3564	44	1	2	48.46	40.7216	610.833	575.167	12	8	4758.2		100	100	90	93.3333	100	93.3333	80	100
1	260	1	66	29.3658	44	0	4	63.9662	68.9103	490.25	564	8	14	12702.8	11118.6	100	96.6667	93.3333	96.6667	86.6667	93.3333	63.3333	90
1	261	2	75	26.6999	10	0	4	48.5436	38.0952	395	351	27	14		1847.4	93.3333	100	80	80	83.3333	100	80	80
1	263	2	71	28.9811			4	47.9274	72.973	376	365.167	19	26		4479	100	100	63.3333	66.6667	100	50	100	100
1	265	1	72	25.0029		0	2	61.9249	75.5932	460.833	471.333	17	23	2671.8		90	96.6667	83.3333	70	86.6667	96.6667	70	93.3333
1	266	2	58	32.9287		0	3	91.6258	78.2016	422.5	412.333	23		4910.8	3100	73.3333	90	56.6667	60	73.3333	73.3333	60	60
1	267	2	62	18.2469	12.5	0	4	15.5075	32.0611	169.167		29		722.8		96.6667		90		90		70
1	269	1	69	21.7014			3	37.4437	28.1716	367.5	364	14	8	1818	4400	1	86.6667	1	66.6667	1	80	73.3333	96.6667
1	271	1	70	38.9416	40	0	2	74.9503	62.4352	428.667	454.5	10	12	6876		80	93.3333	56.6667	65	76.6667	90	63.3333	83.3333
1	272	2	50	38.767	5	0	3	53.1505	63.5593	362	385	32		1820		60		31.6667		38.3333		50
1	274	2	65	27.4796	50	0	4	35.5736	43.7158	287	289.333		25	2184		96.6667	76.6667	90	76.6667	90	90	16.6667	50
1	275	1	69	23.5479	50	0	3	37.6555	29.5964	473.667	534.667	15	17	8609	7438.4	70	86.6667	60	76.6667	86.6667	83.3333	50	70
1	277	2	74	31.975			4	61.0261	52.7559	293.5	345.5	20	19	2572.8	2276.8	60	90	36.6667	50	40	70	13.3333	40
1	278	1	70	52.9442	15	0	4	31.9045	53.1579	95.3333	41.75	22	29	1331.4		50	16.6667	23.3333	20	40	16.6667	10	10
1	279	2	40	28.3266			1	89.8066	69.9267	597.75	648.333	9	12	10452.2		80	90	80	83.3333	83.3333	100	76.6667	83.3333
1	280	2	66	29.7211	2	0	2	78.1585	70.3422	434.667	537.167	13	8	7923	9748	66.6667	90	70	86.6667	66.6667	76.6667	20	66.6667
1	281	2	34	37.515	16	0	3	69.9611	61.0667	488.167		24		8687		100		100		100		50
1	286	2	55	21.6389	17	0	2	56.5721	48.5893	591.333	610.75	6	11	496		90	90	76.6667	100	90	100	61.6667	76.6667
1	287	2	60	20.753	20	0	4	29.0776	39.2857	378.833	316	31	25	5792.5	2445.6	66.6667	75	63.3333	56.6667	96.6667	53.3333	40	75
1	290	2	69	22.9297	20	0	2	34.9436	29.2776	378.5	392	20	15	3188.2	3376.2	93.3333	98.3333	70	96.6667	90	96.6667	53.3333	91.6667
1	292	2	80	32.2656		0	3	54.1748	61.7284	367.333	352.75	1	4	4447.2		40		43.3333		50		23.3333
1	293	1	51	30.4053	20	0	3	33.0503	37.6947	370	485.5	24	21	3306		66.6667	100	66.6667	93.3333	75	96.6667	50	96.6667
1	296	1	75	25.6653	60	0	4	17.7695	28.2609	233.333	360.667	17	19			93.3333	100	70	80	100	53.3333	100	100
1	297	1	63	33.3465	60	1	2	71.0972	56.8365	473.333	562.833	4	3	5396.5	8545.2	84.6667	86.6667	33.3333	70	58.3333	50	71.6667	90
1	1001	2	77	23.7332		0		115.098	80.5861	439.333	483.833	3	2				96.6667		95		100		100
1	1002	2	38	31.4349	2	0	4	20.2584	64.0449	426	457.083	26	25				100		70		80		86.6667
1	1003	1	75	26.2336	45	0	3	57.8828	46.7857	429.75	461.167	15	18				80		73.3333		66.6667		60
1	1004	1	64	33.633	60	0	0	67.4844	53.3499	502	535.667	16	18				90		76.6667		70		70
1	1005	1	66	26.8612	35	0	3	33.6792	27.2109	398.667	443	15	11				90		90		90		90
1	1006	1	31	30.8397	6.5	0	3	40.2643	78.125			16	21
1	1007	1	72	29.34		0	2	87.4706	64.6341	338	399.5	21	28				91.6667		73.3333		88.3333		90
1	1008	1	64	25.6233	50	0	4	36.7885	43.3908	123	123	28	32				80		36.6667		70		26.6667
1	1009	2	69	27.6361		0	2	100.191	68.2065	409.5	457.167	18	12				56.6667		43.3333		56.6667		53.3333
1	1010	1	38	34.8657		0	4	22.9825	41.3793	107.25
1	1011	2	71	25.3391		0	4	73.5544	61.7424	379	489.833	29	26				83.3333		56.6667		76.6667		60
1	1012	1	59	23.8087	42	1	2	102.72	69.0377	436.833	518.333	2	2				93.3333		88.3333		78.3333		100
1	1013	1	59	25.711	30	0	4	41.8149	56.0976	343.25	420.5	27					50		56.6667		56.6667		30
1	1014	1	20	48.6052		0	4	39.6402	48.3791	375.75	380.75	22	20				86.6667		33.3333		36.6667		20
1	1015	2	69	22.4813	40	0	3	29.8562	39.0805	334.833		25
1	1016	2	71	31.2026		0	4	51.9365	48.0769	319.667	340.167		29				96.6667		80		70		36.6667
1	1017	2	79	44.6429	40	0	4	76.5357	68.7243			28	24	1576	606.4	90	80	90	73.3333	95	86.6667	90	80
1	1018	1	68	29.4023		0	2	55.991	54.7038	445	528.833	10	11	5145.2	4900.6	100	96.6667	90	80	100	83.3333	90	86.6667
1	1019	2	55	16.5607	3.5	0	3	91.4046	82.8859	376.833	443.833	18	21	4292.4		100	93.3333	100	100	100	100	100	100
1	1020	2	50	50.2354		0	4	49.7686	72.7969	405	420	37	19				65		43.3333		83.3333		30
1	1021	1	62	33.7424		0	3	62.5353	39.5349			19	15			100	100	66.6667	90	50	93.3333	83.3333	90
1	1022	1	54	33.3598	20	0	3	105.897	77.8455			18	12			90	93.3333	40	80	26.6667	80	0	70
1	1023	2	66	31.2488	70	0	4	88.1983	75.9542	182.75	267.833	26	25			33.3333	40	10	33.3333	56.6667	46.6667	20	16.6667
1	1024	1	66	33.9982	40	0	4	60.1593	66.4			27	23				99.3333		98.6667		82.6667		76.6667
1	1025	1	81	31.7418	88	0	4	54.0735	65.7277	173	164.5	22	21			90	40	63.3333	40	76.6667	46.6667	75	56.6667
1	1026	2	23	22.8129		0	3	42.8733	74.8299	443	476.333	24	21				90		83.3333		90		83.3333
1	1027	1	79	27.8547		0	2	118.015	75.6345	366.833	415.333	19	12				86.6667		75		73.3333		78.3333
1	1028	2	64	35.0112	40	0	3	82.059	57.6642			19	21			96.6667	100	73.3333	93.3333	85	90	86.6667	80
1	1029	1	68	19.9094	81	0	4	28.5904	25.2907	178.167	196.5	28	30				95		95		95		50
1	1030	1	54	36.4198	44	0	4	21.7048	23.3516	315	330	27	23			70	96.6667	73.3333	100	70	96.6667	50	66.6667
1	1031	1	62	31.9559		0	4	60.5594	77.9736	432	446	23	9				96.6667		73.3333		100		83.3333
1	1032	1	63	40.2778	4	0	4	53.6238	55.1136	492	507.667	16	19			96.6667	100	96.6667	76.6667	100	80	80	63.3333
1	1033	1	81	30.303	11	0	4	105.985	72.8972			23	19				100		70		56.6667		80
1	1034	2	75	26.8407		0	2	47.574	58.2677			14	15				60		66.6667		73.3333		40
1	1035	2	71	27.7767	51	0	3	50.4839	46.6102	237	240.833	15	27			83.3333	91.6667	81.6667	86.6667	66.6667	80	53.3333	86.6667
1	1036	2	68	19.1406	40	1		34.0237	33.4802	257						83.3333		85		93.3333		60
1	1037	1	68	26.8136				123.228	83.2918	420.667	555.833	15	11				86.6667		80		90		90
1	1038	2	83	26.6667		0	4	80.9363	64.3678	435.5	454.5	15	14		7562.4		90		76.6667		83.3333		90
1	1039	2	62	27.3909	45	0	4	26.5999	26.6393	391	448	18	19				90		80		80		86.6667
1	1040	1	83	17.0571	45	0	4	33.4796	27.1233	320.167	240	22	18				100		90		93.3333		80
1	1041	1	60	28.0763	40	1	1	62.0026	49.1701	375.833	376.75	27	14				100		56.6667		80		100
1	1042	1	77	35.4308	50	0	4	34.668	55.0633			22					90		76.6667		90		83.3333
1	1043	1	59	26.0142	30	0	2	87.4305	61.8861	486.667	488.833	11	6				99.6667		80		90		96.6667
1	1044	1	28	24.5675	7	0	2	51.3537	72.6027	499.5	585.667	29	28				83.3333		60		73.3333		50
1	1045	1	46	40.9995	50	0	4	29.0605	40.7801	175	215.5	37	35				83.3333		66.6667		100		76.6667
1	1046	1	57	22.8659	66	1	3	44.6801	38.2022			31	29			56.6667	66.6667	30	46.6667	43.3333	70	60	40
1	1047	2	57	30.1038	27.5	1	4	54.1176	54.2955	254.25	325.333	36	29			50	96.6667	50	93.3333	50	93.3333	50	93.3333
1	1048	2	59	24.093		0	1	77.4297	62.069	430.25	438.167	19	8				93.3333		56.6667		76.6667		96.6667
1	1049	1	64	34.8161	50	0	2	57.7541	62.7986	399.667	451.5	17	10				98.3333		86.6667		91.6667		90
1	1050	1	62	39.6813	52	0	4	54.8172	50.3722			15	13				100		100		96.6667		100
1	1051	2	56	26.7698	40	0	2	83.9866	66.087	550.333	635	16	12				100		93.3333		100		100
1	1052	2	65	27.9172	60	0	4	69.7776	50.1767	209	256.5	29	24				83.3333		66.6667		50		46.6667
1	1053	2	64	46.8675	32	0	4	92.6455	72.5086	277.333	306.833	19	17				63.3333		60		80		83.3333
1	1054	1	37	26.3107	14	0	2	67.8084	73.0769	620.75	664.75	22	14				100		60		50		80
1	1055	2	47	24.8687		0	1	105.963	69.2771	617.75	660.5	13	1				100		100		100		100
1	1056	1	60	32.2421	10.5	0	2	90.6879	62.4176	458.833	544.5	17	10			91.6667	96.6667	86.6667	73.3333	73.3333	90	66.6667	80
1	1057	1	55	35.1885	20	0	3	67.3246	60.6357			29	28				88.3333		83.3333		81.6667		91.6667
1	1058	1	75	35.3231	65	1	4	34.1776	32.0946	316.833						86.6667		50		73.3333		90
1	1059	1	61	29.0318	45	0	3	32.9604	50	363.25	420.167	26	25			86.6667	100	46.6667	73.3333	66.6667	80	70	93.3333
1	1060	2	61	30.6131	35.25	1	2	51.9904	50.6383	301.5	380.667	20	15			90	90	55.3333	46.6667	86.6667	76.6667	90	95
1	1061	2	57	28.699	45	0		16.5385	28.4848	196.667	214.333	28	27			100	93.3333	81.6667	100	73.3333	100	66.6667	100
1	1062	1	53	28.8933	40	0	3	24.287	30.033	478.667	435.5	24	24			50	83.3333	50	86.6667	50	53.3333	63.3333	50
1	1063	1	73	30.2469	17.5	0	2	80.8342	62.9187	483.167	492.25	19	17			90	90	83.3333	83.3333	90	93.3333	90	76.6667
1	1064	2	62	17.9391	45	0	1	55.6551	44.1558	463.833	531.833	15	4			100	100	100	100	100	100	100	100
1	1065	1	77	33.4977	28	0	2	94.0164	54.5918	487.833	542.25	25	16			98.6667	91.6667	95	60	99.3333	80	94.3333	90
1	1066	2	60	32.2266	60	1	4	46.7237	52.5114	430.333	471	32	25			40	90	36.6667	90	73.3333	90	10	90
1	1067	1	69	24.539	84	1	1	65.8437	49.7126	333	449	16	15			70	76.6667	43.3333	73.3333	76.6667	73.3333	70	96.6667
1	1069	2	74	41.0914	54	1	4	36.2875	55.2	215	184.5	24	26			46.6667	73.3333	50	90	46.6667	93.3333	90	86.6667
1	1070	2	63	24.2701	47	1	4	67.8974	70.2703	245.75	283.667	21	18				86.6667		63.3333		90		90
1	1071	2	69	27.0954	54	1				281	450.5	32
1	1072	1	72	25.6489	8.5	0	2	85.3773	50.2066	545.333	594	14	12			86.6667	96.6667	90	73.3333	96.6667	56.6667	100	73.3333
1	1073	2	32	25.8403		0	1	73.1839	88.6792	410.833	417.25	4	21				100		60		86.6667		100
1	1074	1	85	25.0621						392.833	456.167	20	14				90		90		90		90
1	1075	1	75	25.2675	50	0	3	73.6838	71.6216	498.167	565	15	23	500.4	1473.2	90	83.3333	83.3333	80	73.3333	90	26.6667	66.6667
1	1076	1	74	38.5141	50	0	4	41.8842	46.6667	245.833	248.5	21	21	2661.8		100	90	93.3333	80	100	90	90	90
1	1079	2	72	25.2994	25	0	2	45.9327	43.0693	427.167	469.75			4227.4	7248.8	86.6667	66.6667	70	33.3333	76.6667	53.3333	70	43.3333
1	1080	2	59	39.4531	47	0	4	47.8301	50	304.5	266	35	31	9757.2	7425.8	66.6667	53.3333	30	30	16.6667	30	60	30
1	1081	2	57	21.048	43	0	4	19.1677	37.5887	246.667	312.25	26	23	1210.8		80	73.3333	46.6667	73.3333	80	70	70	50
1	1082	2	83	34.2466	25	0	4	68.1258	49.1329	248.833	270	24	25	9358.6	13106.2	56.6667	63.3333	63.3333	30	76.6667	43.3333	56.6667	50
1	1083	2	81	26.8386	27.5	0	4	54.0877	52.809	260.167	268	22	20	3556.8	4856	100	100	83.3333	90	100	100	83.3333	90
1	1084	2	82	21.3599	12.5	0	3	98.3252	93.956	287.667	298.25	23	20	2658.2		43.3333	86.6667	41.6667	73.3333	95	86.6667	63.3333	66.6667
1	1085	2	60	53.5519		0	4	72.7057	77.027	375.333		18		1415.8		78.3333		56.6667		60		60
1	1086	1	74	18.0841	61	1	4	19.5156	22.1774	292		25		1133.2	754.8
1	1087	2	60	30.1021	40	0	4	19.327	35.7664	102.5	90.5	31	30	10802.4		90	90	80	90	100	100	100	100
1	1088	1	70	34.9481	50	0	2	57.0828	54.8495	390.5	409	13	15	9356.6		90	95	71.6667	93.3333	73.3333	88.3333	73.3333	95
1	1089	2	53	27.852	30	1	2	74.8711	64.9842	302	387.5	12	6	1058.8		76.6667	100	23.3333	86.6667	0	83.3333	0	98.3333
1	1090	1	75	29.0612	32	0	2	102.516	71.2589	419.5	485	5	8	6337.4		83.3333	90	91.6667	90	90	90	85	90
1	2000	2	70	17.4115	50	0	4			298	330	22	15	5597.4	1473.2	93.3333	100	80	100	100	100	8.33333	100
1	2001	1	81	17.7221	30	0	4	37.8656	30.0505	160		26		2361.4		63.3333		6.66667		3.33333		0
1	2002	2	70	39.6694	10	0	2	80.092	69.7417	330	375	15	10	2068	5908.4	16.6667	83.3333	46.6667	70	63.3333	90	96.6667	90
1	2003	1	78	20.5191	50	0	4	35.5884	26.1236	87		32		3322.8
1	2004	2	70	33.7171	30	0	4			296	375	7	11	3528	7248.8	1	96.6667	1	63.3333	1	86.6667	1	76.6667
1	2005	1	71	26.6449	30		4	33.1284	32.4841	200	182	15	18	2520.8	7425.8	86.6667	76.6667	60	43.3333	100	50	56.6667	23.3333
1	2006	1	27	31.4339		0	3	17.3941	69.8413	75				4939		45		13.6667		80		1
1	2007	1	62	23.2426		0		40.4754	33.244	506	599	17	19	9358.6	13106.2	100	90	93.3333	80	100	70	50	83.3333
1	2008	2	63	42.7556	35	0	3	36.0942	43.7126	238	273	15	19	3556.8	4856	66.6667	86.6667	23.3333	26.6667	23.3333	20	20	20
1	2009	2	72	30.4705	6	0	4	47.672	46.5587	311	246		26	2658.2		76.6667	70	30	20	40	30	66.6667	50
1	2010	2	71	18.5178	37.5	0	4	34.4208	36.7647	363	382	20	23	1415.8		80	100	65	86.6667	83.3333	90	53.3333	93.3333
1	2011	1	68	18.2555	45	0	3	19.5193	39.0977	275	332	14	20	1133.2	754.8	50	40	50	10	50	13.3333	50	30
1	2012	1	55	32.2145		0	3	48.1179	28.0702	442	474	16	15	10802.4		86.6667	86.6667	70	63.3333	76.6667	63.3333	60	53.3333
1	2013	1	63	31.4359	5	0	4	64.5803	51.4851	240	277	29	28	9356.6	9520.2	93.3333	93.3333	93.3333	73.3333	100	86.6667	93.3333	90
1	2014	1	70	31.0945	10	0	4	70.9323	88.7755	197	150	34		1058.8	1825.8	80	93.3333	73.3333	76.6667	76.6667	76.6667	76.6667	60
1	2015		47	19.0253	30	1	3	54.4762	54.1528	480				6337.4
1	2016	2	65	26.5585	50	0	3	84.3068	62.1538	436		9		5597.4		66.6667		75		100		75
1	2017	2	63	32.981	22	1		76.3215	64.876	279	291	18	6	2361.4	3486.2	66.6667	100	43.3333	66.6667	66.6667	50	63.3333	70
1	2018	2	54	28.1454	15	0	4	46.661	51.1905	103		38		2068		0		16.6667		0		0
1	2019	2	62	18.897	25	0	2	33.2486	36.0976	380				3322.8		93.3333		83.3333		80		76.6667
1	2100	2	74	35.261	35	0	3	72.4674	64.8069	300	220	23	31	3528		46.6667	53.3333	33.3333	36.6667	26.6667	36.6667	30	50
1	2101	1	48	27.9904	18	0		16.8048	33.908	367	220	30	35	2520.8		83.3333	83.3333	26.6667	50	76.6667	50	60	20
1	2102	1	74	42.9012	43	1	3	36.7	43.7037	188	180	21	25	4939		73.3333	90	70	83.3333	66.6667	80	50	33.3333
2	1	2	65	46.99	80	0	3	54	58	305	336	17	13	1350	3840	56.667	90	60	86.667	76.667	86.667	20	36
2	2	2	62	29.95	54	0	3	80	63	267	337	16	17	462	1511	86.667	86.667	70	70	70	90	20	32
2	3	2	55	40.11	80	0	2	96	70	411	396	15	18	6979	7740	80	80	70	53.333	73.333	50	32	32
2	4	1	56	37.45	39	0	1	73	72	483	525	22	16	4500	5321	83.333	100	60	70	90	70	44	56
2	5	2	54	38.86	50	1	3	61	59	349	427	18	17	1911	2126	63.333	100	43.333	76.667	53.33	70	48	52
2	6	1	68	36.55	40	0	1	55	57	475	450	24	15	4303	4588	93.333	80	90	80	96.667	100	60	76
2	7	1	76		25	1				360	360	18	18
2	8	2	70	21.64	23	0	2	29	35	360	171.4	28	26	1289	1289	40	46.667	36.667	46.667	36.667	53.333	28	36
2	9	1	75	37.84	70	0	0	62	79	225	225	6	6			63.33	63.333	66.667	66.667	83.33	83.333	52	52
2	11	2	67	32.1	46	0	2	66	48	501	515	21	18	4224	5681	20	50	26.667	46.667	50	53.333	48	56
2	12	1	57	35.02	124	1	2	61	43	471	525	29	20	10097	7544	73.333	66.667	56.557	50	76.667	66.667	48	60
2	13	2	70	44.46	63	0	2	70	69	384	217.5	24	16	1664	2670	30	100	33.333	76.667	36.667	83.333	44	56
2	14	2	79	25.62	30	0	0	88	50	499	499	13	13	4400	4400	73.333	73.333	76.667	76.667	76.667	76.667	68	68
2	15	2	71			1	1			450	450	24	24			33.333	33.333	23.333	23.333	66.667	66.667	36	36
2	16	1	65	47.34	30	0	3	72	63	339	339	19	19	2719	2719	90	90	83.333	83.333	86.667	86.667	72	72
2	17	2	48	40.65	10	0	2	34	43	359.3	436.2	16	9	983	2943	63.333	86.667	30	76.667	66.667	93.333	52	68
2	18	1	65	24.74	50	1	1	80	59	431.6	555.7	22	14	3768	4513	80	80	93.333	73.333	96.667	76.667	48	48
2	19	2	49		0	0	1			474	474	9	9	6690	7886	46.667	46.667	40	40	33.333	33.333	40	40
2	20	2	73	30.36	45	1	3	73	68	360	482	20	26	2669	2015	86.667	76.667	90	63.333	90	70	48	36
2	21	2	59	40.22	58	0	4	19	23	276	276	26	26			43.333	43.333	30	30	63.333	63.333	36	36
2	22	2	84	25.89	25	0	2	94	74	204	204	14	11	1497	1470	56.667	66.667	13.333	40	10	30	70	76
2	23	2	60			0	0	58	54	543	606	12	4	7117	5707	83.333	90	86.667	90	96.667	86.667	80	100
2	24	2	57	20.85	19	0	1	102	71	570	570	14	14	2657	2657	80	80	46.667	46.667	60	60	84	84
